# Supplementary material for: Application of Artificial Intelligence for Predicting Sports Injuries and Customizing Personalized Prevention Strategies: A Scoping Review
Source: Bioengineering (Basel). 2026 Jun 17;13(6):692. doi: 10.3390/bioengineering13060692 (PMC13296066; doi:10.3390/bioengineering13060692)
Supplement: Supplementary file 1 [file bioengineering-13-00692-s001.zip]

Archive with 1 entries (1 files):
- bioengineering-4346431-supplementary.pdf
